# Supplementary material for: No Sex‐Differences in Learning Trap‐Gap Problems in Zebra Finches
Source: Ecol Evol. 2025 Nov 10;15(11):e72440. doi: 10.1002/ece3.72440 (PMC12602269; doi:10.1002/ece3.72440)
Supplement: Supplementary file 1 — Table S1: Table showing outcomes for generalized linear model (GLM) and generalized linear mixed‐model (GLMM). Data S1: The data used in the survival analyses. Data S2: All data used in all analyses except the survival analyses. Data S3: Statistical codes used in the manuscript. Video S1: Seven steps of shaping, tray discrimination task, and barrier discrimination task. Video S2: Male zebra finch bringing nest material through the entrance hole of the partially built nest. [file ECE3-15-e72440-s001.zip]

Archive with 6 entries (6 files):
- DataS1_Survival_Analysis.xlsx
- DataS2_Physical_Cognition_Data.xlsx
- DataS3_R-script.R2.pdf
- Supplementary Table S1.docx
- VideoS1_ACRG_Trap-gaps_2025.mp4
- VideoS2_Male_building.mp4
