# Supplementary material for: No Sex‐Differences in Learning Trap‐Gap Problems in Zebra Finches
Source: Ecol Evol. 2025 Nov 10;15(11):e72440. doi: 10.1002/ece3.72440 (PMC12602269; doi:10.1002/ece3.72440)
Supplement: Supplementary file 1 — Table S1: Table showing outcomes for generalized linear model (GLM) and generalized linear mixed‐model (GLMM). Data S1: The data used in the survival analyses. Data S2: All data used in all analyses except the survival analyses. Data S3: Statistical codes used in the manuscript. Video S1: Seven steps of shaping, tray discrimination task, and barrier discrimination task. Video S2: Male zebra finch bringing nest material through the entrance hole of the partially built nest. [file ECE3-15-e72440-s001.zip › DataS1_Survival_Analysis.xlsx]

## Sheet: Data
Bird_ID	Sex	Initial_Test	Event	Pass_Test	Z_Score
ZF933	M	Barrier	1	84	82.0424
ZF924	F	Barrier	1	73	71.0424
ZF917	F	Barrier	1	194	192.042
ZF968	F	Barrier	0	232	230.042
ZF952	F	Barrier	1	158	156.042
ZF913	M	Barrier	0	232	230.042
ZF928	M	Barrier	1	99	97.0424
ZF881	M	Barrier	1	176	174.042
ZF894	M	Barrier	1	232	230.042
ZF937	F	Barrier	1	135	133.042
ZF959	M	Barrier	0	232	230.042
ZF911	M	Barrier	1	68	66.0424
ZF890	F	Barrier	1	136	134.042
ZF897	F	Barrier	1	142	140.042
ZF934	F	Barrier	1	156	154.042
ZF898	F	Barrier	1	107	105.042
ZF818	M	Barrier	1	36	34.0424
ZF41	M	Tray	1	59	57.4056
ZF54	M	Tray	1	44	42.4056
ZF135	F	Tray	1	63	61.4056
ZF87	F	Tray	1	72	70.4056
ZF61	M	Tray	1	56	54.4056
ZF49	M	Tray	1	31	29.4056
ZF46	M	Tray	1	65	63.4056
ZF51	F	Tray	1	40	38.4056
ZF68	F	Tray	1	124	122.406
ZF37	M	Tray	1	52	50.4056
ZF52	M	Tray	1	169	167.406
ZF130	F	Tray	1	96	94.4056
ZF193	F	Tray	1	180	178.406
ZF188	F	Tray	1	23	21.4056
ZF158	F	Tray	1	117	115.406
ZF101	M	Tray	1	53	51.4056
ZF26	M	Tray	1	29	27.4056

## Sheet: Key
Column	Description
Bird_ID	Unique number identifier on the bird's leg band
Sex	F = Female, M = Male
Initial_Task	Which test (barrier or tray discrimination) a bird was initially tested on
Event	Whether a bird did (1) or did not (0) reached criterion on the intial test
Initial_Trials	Number of trials taken to reach learning criterion in the discrimination task
Z_Trials	The z-score of the number of trials taken to pass the test, calculated for each test
