# Supplementary material for: No Sex‐Differences in Learning Trap‐Gap Problems in Zebra Finches
Source: Ecol Evol. 2025 Nov 10;15(11):e72440. doi: 10.1002/ece3.72440 (PMC12602269; doi:10.1002/ece3.72440)
Supplement: Supplementary file 1 — Table S1: Table showing outcomes for generalized linear model (GLM) and generalized linear mixed‐model (GLMM). Data S1: The data used in the survival analyses. Data S2: All data used in all analyses except the survival analyses. Data S3: Statistical codes used in the manuscript. Video S1: Seven steps of shaping, tray discrimination task, and barrier discrimination task. Video S2: Male zebra finch bringing nest material through the entrance hole of the partially built nest. [file ECE3-15-e72440-s001.zip › DataS2_Physical_Cognition_Data.xlsx]

## Sheet: Data
Bird_ID	Sex	Status	Fledge_Date	Age	Weight	Shaping1	Shaping2	Initial_Task	Initial_Trials	Initial_Nulls	Transfer_Errors
ZF834	M	Exclude	2020-03-12	847	20	132	99	NA	NA	NA	NA
ZF933	M	Pass	2020-03-09	850	14.5	73	38	Barrier	84	0	7
ZF924	F	Pass	2020-02-24	864	15	34	24	Barrier	73	4	6
ZF917	F	Pass	2019-10-21	990	15	27	12	Barrier	194	8	7
ZF968	F	Fail	2020-02-24	912	17	17	14	Barrier	232	6	5
ZF952	F	Pass	2020-04-01	875	14.5	108	50	Barrier	158	5	9
ZF913	M	Fail	2020-03-09	898	14.5	116	24	Barrier	232	0	4
ZF928	M	Pass	2019-12-10	988	14	18	15	Barrier	99	0	6
ZF881	M	Pass	2019-12-21	1000	18.5	112	14	Barrier	176	13	7
ZF894	M	Fail	2020-01-11	979	16	24	24	Barrier	232	10	6
ZF937	F	Pass	2020-03-17	921	14.5	31	10	Barrier	135	4	5
ZF959	M	Fail	2020-04-10	915	13.75	17	11	Barrier	232	0	5
ZF911	M	Pass	2020-02-10	975	14.75	30	21	Barrier	68	2	8
ZF890	F	Pass	2020-01-04	1012	14.5	15	28	Barrier	136	0	6
ZF897	F	Pass	2020-01-14	1002	16	15	10	Barrier	142	0	6
ZF934	F	Pass	2020-03-12	992	16.75	38	17	Barrier	156	3	8
ZF898	F	Pass	2020-01-14	1050	17	57	24	Barrier	107	5	12
ZF878	M	Died	2019-12-18	1077	18	16	9	Barrier	35	0	NA
ZF818	M	Pass	2019-10-14	1142	14	20	12	Barrier	36	0	11
ZF41	M	Pass	2023-03-04	429	14	15	14	Tray	59	2	7
ZF54	M	Pass	2023-03-29	404	15.5	34	27	Tray	44	0	7
ZF135	F	Pass	2023-08-14	266	14.5	15	26	Tray	63	1	2
ZF87	F	Pass	2023-05-10	362	15	19	26	Tray	72	0	3
ZF61	M	Pass	2023-04-12	397	14	17	17	Tray	56	0	6
ZF49	M	Pass	2023-03-21	427	13.5	44	14	Tray	31	0	8
ZF46	M	Pass	2023-03-21	427	13.5	14	11	Tray	65	0	6
ZF51	F	Pass	2023-03-22	435	16	48	91	Tray	40	1	7
ZF68	F	Pass	2023-03-22	435	17	27	12	Tray	124	2	10
ZF37	M	Pass	2023-03-04	466	13	24	12	Tray	52	2	11
ZF52	M	Pass	2023-03-29	441	20	59	11	Tray	169	1	8
ZF130	F	Pass	2023-08-11	311	17	66	74	Tray	96	4	8
ZF193	F	Pass	2023-10-18	243	16	31	13	Tray	180	0	8
ZF188	F	Pass	2023-10-16	262	18	18	18	Tray	23	1	7
ZF158	F	Pass	2023-09-17	291	15	21	22	Tray	117	5	9
ZF88	M	Died	2023-05-20	436	13	30	NA	Tray	NA	0	0
ZF101	M	Pass	2023-06-12	413	14.5	25	27	Tray	53	0	8
ZF26	M	Pass	2023-02-22	528	14.5	36	10	Tray	29	0	8

## Sheet: Key
Factor	Description
Bird_ID	Unique number identifier on the bird's leg band
Sex	Female = F, Male = M
Status	Status in the experiment. Died = Died during experiment, Exclude = Failed Shaping, Fail = Failed Discrimination Task, Pass = Passed all phases
Fledge_Date	Date that bird fledged the nest
Age	Age (days) at the start of the experiment
Weight	Weight (g) at start of experiment
Shaping1	Number of trials taken to finish shaping phase 1
Shaping2	Number of trials taken to finish shaping phase 2
Initial_Task	The first discrimination task a bird completed: Barrier discrimination or Tray discrimination.
Initial_Trials	Number of trials taken to reach learning criterion in the discrimination task
Initial_Nulls	Number of null trials made during in the discrimination task
Transfer_errors	Number of errors made in tray discrimination task
